# Supplementary material for: ﻿Notes on Carex (Cyperaceae) from China (IX): three new species of section Mitratae s.l
Source: PhytoKeys. 2023 Apr 27;225:153–64. doi: 10.3897/phytokeys.225.101410 (PMC10194776; doi:10.3897/phytokeys.225.101410)
Supplement: XML Treatment for Carex fatsuaniana [file phytokeys.225.101410-treatment1.xml]

<!DOCTYPE tp:taxon-treatment
  PUBLIC "-//TaxonX//DTD Taxonomic Treatment Publishing DTD v0 20100105//EN" "tax-treatment-NSO.dtd">
<tp:taxon-treatment xmlns:tp="http://www.plazi.org/taxpub"><tp:treatment-meta><kwd-group><label>Taxon classification</label><kwd>
              <named-content content-type="kingdom">Plantae</named-content>
            </kwd><kwd>
              <named-content content-type="order">Poales</named-content>
            </kwd><kwd>
              <named-content content-type="family">Cyperaceae</named-content>
            </kwd></kwd-group><mixed-citation publication-type="journal"><person-group><name><surname>Lu</surname><given-names>Yi-Fei</given-names></name><name><surname>Lu</surname><given-names>Zhao-Cen</given-names></name><name><surname>Duan</surname><given-names>Yu-Hao</given-names></name><name><surname>Zhang</surname><given-names>Kun</given-names></name><name><surname>Jin</surname><given-names>Xiao-Feng</given-names></name></person-group><article-title>﻿Notes on <italic><tp:taxon-name><tp:taxon-name-part taxon-name-part-type="genus" reg="Carex">Carex</tp:taxon-name-part></tp:taxon-name></italic> (<tp:taxon-name><tp:taxon-name-part taxon-name-part-type="family">Cyperaceae</tp:taxon-name-part></tp:taxon-name>) from China (IX): three new species of section <tp:taxon-name><tp:taxon-name-part taxon-name-part-type="genus" reg="Carex"/><tp:taxon-name-part taxon-name-part-type="section" reg="Mitratae">Mitratae</tp:taxon-name-part></tp:taxon-name> s.l.</article-title><source>PhytoKeys</source><day>27</day><month>04</month><year>2023</year><volume>225</volume><fpage>153</fpage><lpage>164</lpage><pub-id pub-id-type="doi">10.3897/phytokeys.225.101410</pub-id></mixed-citation></tp:treatment-meta><tp:nomenclature><label>﻿1.</label><tp:taxon-name>
            <object-id xmlns:xlink="http://www.w3.org/1999/xlink" content-type="arpha" xlink:type="simple">4CA73E1A-D92F-5730-A530-2029D71B2EAB</object-id>
            <tp:taxon-name-part taxon-name-part-type="genus" reg="Carex">Carex</tp:taxon-name-part>
            <tp:taxon-name-part taxon-name-part-type="species" reg="fatsuaniana">fatsuaniana</tp:taxon-name-part>
            <object-id xmlns:xlink="http://www.w3.org/1999/xlink" content-type="ipni" xlink:type="simple">urn:lsid:ipni.org:names:77318323-1</object-id>
          </tp:taxon-name><tp:taxon-authority>X.F.Jin, Y.F.Lu &amp; Z.C.Lu</tp:taxon-authority><tp:taxon-status xmlns:xlink="http://www.w3.org/1999/xlink" xlink:type="simple">sp. nov.</tp:taxon-status><xref ref-type="fig" rid="F1">Fig. 1A–G</xref></tp:nomenclature><tp:treatment-sec sec-type="description" id="SECID0ECKAC"><title>Diagnostic description.</title><p>This new species is similar to <italic><tp:taxon-name><tp:taxon-name-part taxon-name-part-type="genus" reg="Carex">Carex</tp:taxon-name-part><tp:taxon-name-part taxon-name-part-type="species" reg="truncatigluma">truncatigluma</tp:taxon-name-part></tp:taxon-name></italic> C.B.Clarke, but differs in having utricles nearly glabrous, nutlets with a ca. 0.5 mm long beak at apex, staminate spikes cylindrical, 5–7.5 cm long, 4–5 mm wide, and pistillate glumes acuminate at apex.</p><fig id="F1" position="float" orientation="portrait"><object-id xmlns:xlink="http://www.w3.org/1999/xlink" content-type="doi" xlink:type="simple">10.3897/phytokeys.225.101410.figure1</object-id><object-id xmlns:xlink="http://www.w3.org/1999/xlink" content-type="arpha" xlink:type="simple">A69E3682-7185-5B10-9D37-00C264E17C6A</object-id><label>Figure 1.</label><caption><p><italic><tp:taxon-name><tp:taxon-name-part taxon-name-part-type="genus" reg="Carex">Carex</tp:taxon-name-part><tp:taxon-name-part taxon-name-part-type="species" reg="fatsuaniana">fatsuaniana</tp:taxon-name-part></tp:taxon-name></italic> sp. nov. <bold>A</bold> habit <bold>B</bold> staminate glume <bold>C, D</bold> pistillate glume <bold>E</bold> utricle <bold>F</bold> nutlet. (Drawn by Xiao-Feng Jin; based on the holotype: <italic>C. W. Wang 88293</italic> in PE).</p></caption><graphic xmlns:xlink="http://www.w3.org/1999/xlink" xlink:href="phytokeys-225-153_article-101410__-g001.jpg" position="float" orientation="portrait" xlink:type="simple" id="oo_843336.jpg"><uri content-type="original_file" xlink:type="simple">https://binary.pensoft.net/fig/843336</uri></graphic></fig></tp:treatment-sec><tp:treatment-sec sec-type="material" id="SECID0EXLAC"><title>Type.</title><p>China. Yunnan: Foo-ning [Funing County], Ban-loun [Banlun Township], under dense-thickets, alt. 700 m, 10 Apr 1940, <italic>C. W. Wang 88293</italic> (holotype: PE!; isotypes: IBK00181423!, PE!).</p></tp:treatment-sec><tp:treatment-sec sec-type="description" id="SECID0E6LAC"><title>Description.</title><p>Perennial herbs. Rhizomes woody, obliquely ascending. Culms lateral, 45–60 cm tall, trigonous, smooth, base with short leaves and brown fibrous sheaths. Leaves longer than culms, blades flat, leathery, 4.5–9 mm wide, scabrous on upper surfaces and margins. Bracts leaf-like or shortly leaf-like, base with 1–2.5 cm long sheath. Spikes 6; terminal spike staminate, cylindrical, 5–7.5 cm long, 4–5 mm wide, base with 8–20 mm long peduncles; lateral spikes pistillate, cylindrical, 2.5–4.5 cm long, 3–3.5 mm wide, densely flowered, with peduncles exserted from or enclosed in sheaths. Staminate glumes elliptic-lanceolate or oblanceolate, pale brown, 7–7.5 mm long, apex acuminate, with 3-veined yellow-brown costa. Pistillate glumes ovate-elliptic or obovate, pale yellow, 2.5–3 mm long, apex acuminate and mucronate, or acute, with 3-veined yellow-brown costa. Utricles yellow-green, narrowly ellipsoid-ovoid, obtusely trigonous, 4–4.5 mm long, longer than pistillate glumes, membranous, obliquely patent, distinctly thinly veined, nearly glabrous, base gradually cuneate, short-stipitate, apex gradually contracted into a ca. 1 mm long beak, orifice 2-lobed with short teeth. Nutlets tightly enveloped, brown, ovoid, trigonous, 2.5–3 mm long, with 3 sides slightly concave below, base short-stipitate, apex contracted into a ca. 0.5 mm long cylindrical beak; style base slightly thickened; stigmas 3.</p></tp:treatment-sec><tp:treatment-sec sec-type="etymology" id="SECID0EEMAC"><title>Etymology.</title><p>The specific epithet ‘<italic>fatsuaniana</italic>’ is in honour of Prof. Fa-Tsuan Wang (Fa-Zuan Wang, 1899–1985), the taxonomic founder of Chinese monocots.</p></tp:treatment-sec><tp:treatment-sec sec-type="phenology" id="SECID0EMMAC"><title>Phenology.</title><p>Flowering and fruiting occur in early April.</p></tp:treatment-sec><tp:treatment-sec sec-type="conservation status" id="SECID0ERMAC"><title>Conservation status.</title><p>Data Deficient (<abbrev xmlns:xlink="http://www.w3.org/1999/xlink" xlink:title="Data Deficient" id="ABBRID0EXMAC" xlink:type="simple">DD</abbrev>). Only four sheets (<italic>C. W. Wang 88293</italic>) of the new species were collected by Chi-Wu Wang in 1940 from the type locality. Adequate information is lacking on its distribution and population status to make a direct or indirect assessment of the risk of extinction (<xref ref-type="bibr" rid="B4">IUCN 2019</xref>).</p></tp:treatment-sec><tp:treatment-sec sec-type="notes" id="SECID0EBNAC"><title>Notes.</title><p><italic><tp:taxon-name><tp:taxon-name-part taxon-name-part-type="genus" reg="Carex">Carex</tp:taxon-name-part><tp:taxon-name-part taxon-name-part-type="species" reg="fatsuaniana">fatsuaniana</tp:taxon-name-part></tp:taxon-name></italic> has nutlets contracted distally into a ca. 0.5 mm long cylindrical beak at the apex, which morphologically belongs to sect. <tp:taxon-name><tp:taxon-name-part taxon-name-part-type="genus" reg="Carex"/><tp:taxon-name-part taxon-name-part-type="section" reg="Lageniformes">Lageniformes</tp:taxon-name-part></tp:taxon-name> and is similar to <italic><tp:taxon-name><tp:taxon-name-part taxon-name-part-type="genus" reg="Carex">C.</tp:taxon-name-part><tp:taxon-name-part taxon-name-part-type="species" reg="truncatigluma">truncatigluma</tp:taxon-name-part></tp:taxon-name></italic> (<xref ref-type="bibr" rid="B2">Dai et al. 2010</xref>). In sect. <tp:taxon-name><tp:taxon-name-part taxon-name-part-type="genus" reg="Carex"/><tp:taxon-name-part taxon-name-part-type="section" reg="Lageniformes">Lageniformes</tp:taxon-name-part></tp:taxon-name>, the species has terminal staminate spikes thinly linear-clavate, whereas those of the new species are cylindrical, 5–7.5 cm long, 4–5 mm wide. The characters distinguishing the new species from <italic><tp:taxon-name><tp:taxon-name-part taxon-name-part-type="genus" reg="Carex">C.</tp:taxon-name-part><tp:taxon-name-part taxon-name-part-type="species" reg="truncatigluma">truncatigluma</tp:taxon-name-part></tp:taxon-name></italic> are shown in Table <xref ref-type="table" rid="T1">1</xref>.</p><table-wrap id="T1" position="float" orientation="portrait"><label>Table 1.</label><caption><p>Morphological characters distinguishing <italic><tp:taxon-name><tp:taxon-name-part taxon-name-part-type="genus" reg="Carex">Carex</tp:taxon-name-part><tp:taxon-name-part taxon-name-part-type="species" reg="fatsuaniana">fatsuaniana</tp:taxon-name-part></tp:taxon-name></italic> from <italic><tp:taxon-name><tp:taxon-name-part taxon-name-part-type="genus" reg="Carex">C.</tp:taxon-name-part><tp:taxon-name-part taxon-name-part-type="species" reg="truncatigluma">truncatigluma</tp:taxon-name-part></tp:taxon-name></italic>.</p></caption><table id="TID0EXBAG" rules="all"><tbody><tr><th rowspan="1" colspan="1">Characters</th><th rowspan="1" colspan="1">
                    <italic>
                      <tp:taxon-name><tp:taxon-name-part taxon-name-part-type="genus" reg="Carex">C.</tp:taxon-name-part><tp:taxon-name-part taxon-name-part-type="species" reg="fatsuaniana">fatsuaniana</tp:taxon-name-part></tp:taxon-name>
                    </italic>
                  </th><th rowspan="1" colspan="1">
                    <italic>
                      <tp:taxon-name><tp:taxon-name-part taxon-name-part-type="genus" reg="Carex">C.</tp:taxon-name-part><tp:taxon-name-part taxon-name-part-type="species" reg="truncatigluma">truncatigluma</tp:taxon-name-part></tp:taxon-name>
                    </italic>
                  </th></tr><tr><td rowspan="1" colspan="1">1. Staminate spike</td><td rowspan="1" colspan="1">Cylindrical, 5–7.5 cm long, 4–5 mm wide</td><td rowspan="1" colspan="1">Thinly linear-clavate, 1–2 cm long, 1–2 mm wide</td></tr><tr><td rowspan="1" colspan="1">2. Staminate glume</td><td rowspan="1" colspan="1">Elliptic-lanceolate or oblanceolate, 7–7.5 mm long, acuminate at apex</td><td rowspan="1" colspan="1">Oblong-ovate or ovate, 3–3.5 mm long, obtuse at apex</td></tr><tr><td rowspan="1" colspan="1">3. Pistillate glume</td><td rowspan="1" colspan="1">Ovate-elliptic or obovate, acuminate and mucronate, or acute at apex</td><td rowspan="1" colspan="1">Broadly obovate, obtuse, truncate or emarginate at apex, sometimes short-awned or mucronate.</td></tr><tr><td rowspan="1" colspan="1">4. Utricle</td><td rowspan="1" colspan="1">Nearly glabrous</td><td rowspan="1" colspan="1">Pubescent</td></tr><tr><td rowspan="1" colspan="1">5. Nutlet</td><td rowspan="1" colspan="1">Beak ca. 0.5 mm long, cylindrical</td><td rowspan="1" colspan="1">Beak 0.5–1.5 mm long, thick-cylindrical</td></tr></tbody></table></table-wrap><p>Based on the phylogenetic scaffold for the <italic><tp:taxon-name><tp:taxon-name-part taxon-name-part-type="genus" reg="Carex">Carex</tp:taxon-name-part></tp:taxon-name></italic> classification (<xref ref-type="bibr" rid="B12">Roalson et al. 2021</xref>), the sampled species in sect. <tp:taxon-name><tp:taxon-name-part taxon-name-part-type="genus" reg="Carex"/><tp:taxon-name-part taxon-name-part-type="section" reg="Lageniformes">Lageniformes</tp:taxon-name-part></tp:taxon-name> were arranged in two clades: <italic><tp:taxon-name><tp:taxon-name-part taxon-name-part-type="genus" reg="Carex">Carex</tp:taxon-name-part><tp:taxon-name-part taxon-name-part-type="species" reg="breviscapa">breviscapa</tp:taxon-name-part></tp:taxon-name></italic> and <italic><tp:taxon-name><tp:taxon-name-part taxon-name-part-type="genus" reg="Carex">C.</tp:taxon-name-part><tp:taxon-name-part taxon-name-part-type="species" reg="longicolla">longicolla</tp:taxon-name-part></tp:taxon-name></italic> in Tristachya clade, and <italic><tp:taxon-name><tp:taxon-name-part taxon-name-part-type="genus" reg="Carex">Carex</tp:taxon-name-part><tp:taxon-name-part taxon-name-part-type="species" reg="truncatigluma">truncatigluma</tp:taxon-name-part></tp:taxon-name></italic> in Truncatigluma clade, but <italic><tp:taxon-name><tp:taxon-name-part taxon-name-part-type="genus" reg="Carex">C.</tp:taxon-name-part><tp:taxon-name-part taxon-name-part-type="species" reg="densipilosa">densipilosa</tp:taxon-name-part></tp:taxon-name></italic> was placed in the uncertain group. The new species, <italic><tp:taxon-name><tp:taxon-name-part taxon-name-part-type="genus" reg="Carex">Carex</tp:taxon-name-part><tp:taxon-name-part taxon-name-part-type="species" reg="fatsuaniana">fatsuaniana</tp:taxon-name-part></tp:taxon-name></italic>, is mostly closed to <italic><tp:taxon-name><tp:taxon-name-part taxon-name-part-type="genus" reg="Carex">C.</tp:taxon-name-part><tp:taxon-name-part taxon-name-part-type="species" reg="truncatigluma">truncatigluma</tp:taxon-name-part></tp:taxon-name></italic> in morphology, so it’s temporarily placed in the Truncatigluma clade.</p></tp:treatment-sec><ref-list><ref id="B4"><mixed-citation xmlns:xlink="http://www.w3.org/1999/xlink" xlink:type="simple">IUCN (<year>2019</year>) Guidelines for using the IUCN Red List Categories and Criteria. Version 14. Prepared by the Standards and Petitions Subcommittee. <ext-link xlink:type="simple" ext-link-type="uri" xlink:href="https://www.iucnredlist.org/resources/redlistguidelines">https://www.iucnredlist.org/resources/redlistguidelines</ext-link> [Accessed on 15 March 2021]</mixed-citation></ref><ref id="B2"><mixed-citation xmlns:xlink="http://www.w3.org/1999/xlink" xlink:type="simple"><person-group><name name-style="western"><surname>Dai</surname><given-names>LK</given-names></name><name name-style="western"><surname>Liang</surname><given-names>SY</given-names></name><name name-style="western"><surname>Zhang</surname><given-names>SR</given-names></name><name name-style="western"><surname>Tang</surname><given-names>Y</given-names></name><name name-style="western"><surname>Koyama</surname><given-names>T</given-names></name><name name-style="western"><surname>Tucker</surname><given-names>GC</given-names></name></person-group> (<year>2010</year>) <article-title><italic><tp:taxon-name><tp:taxon-name-part taxon-name-part-type="genus">Carex</tp:taxon-name-part></tp:taxon-name></italic> L.</article-title> In: <person-group><name name-style="western"><surname>Wu</surname><given-names>ZY</given-names></name><name name-style="western"><surname>Raven</surname><given-names>PH</given-names></name><name name-style="western"><surname>Hong</surname><given-names>DY</given-names></name></person-group> (<role>Eds</role>) <issue-title>Flora of China (Vol.</issue-title><source>23). <tp:taxon-name><tp:taxon-name-part taxon-name-part-type="family">Acoraceae</tp:taxon-name-part></tp:taxon-name> through <tp:taxon-name><tp:taxon-name-part taxon-name-part-type="family">Cyperaceae</tp:taxon-name-part></tp:taxon-name>: <tp:taxon-name><tp:taxon-name-part taxon-name-part-type="family">Cyperaceae</tp:taxon-name-part></tp:taxon-name>. Science Press, Beijing and Missouri Botanical Garden Press, St. Louis</source>, <fpage>285</fpage>–<lpage>461</lpage>.</mixed-citation></ref><ref id="B12"><mixed-citation xmlns:xlink="http://www.w3.org/1999/xlink" xlink:type="simple"><person-group><name name-style="western"><surname>Roalson</surname><given-names>EH</given-names></name><name name-style="western"><surname>Jiménez-Mejías</surname><given-names>P</given-names></name><name name-style="western"><surname>Hipp</surname><given-names>AL</given-names></name><name name-style="western"><surname>Benítez-Benítez</surname><given-names>C</given-names></name><name name-style="western"><surname>Bruederle</surname><given-names>LP</given-names></name><name name-style="western"><surname>Chung</surname><given-names>K-S</given-names></name><name name-style="western"><surname>Escudero</surname><given-names>M</given-names></name><name name-style="western"><surname>Ford</surname><given-names>BA</given-names></name><name name-style="western"><surname>Ford</surname><given-names>K</given-names></name><name name-style="western"><surname>Gebauer</surname><given-names>S</given-names></name><name name-style="western"><surname>Gehrke</surname><given-names>B</given-names></name><name name-style="western"><surname>Hahn</surname><given-names>M</given-names></name><name name-style="western"><surname>Hayat</surname><given-names>MQ</given-names></name><name name-style="western"><surname>Hoffmann</surname><given-names>MH</given-names></name><name name-style="western"><surname>Jin</surname><given-names>XF</given-names></name><name name-style="western"><surname>Kim</surname><given-names>S</given-names></name><name name-style="western"><surname>Larridon</surname><given-names>I</given-names></name><name name-style="western"><surname>Léveillé-Bourret</surname><given-names>É</given-names></name><name name-style="western"><surname>Lu</surname><given-names>YF</given-names></name><name name-style="western"><surname>Luceño</surname><given-names>M</given-names></name><name name-style="western"><surname>Maguilla</surname><given-names>E</given-names></name><name name-style="western"><surname>Márquez-Corro</surname><given-names>JI</given-names></name><name name-style="western"><surname>Martín-Bravo</surname><given-names>S</given-names></name><name name-style="western"><surname>Masaki</surname><given-names>T</given-names></name><name name-style="western"><surname>Míguez</surname><given-names>M</given-names></name><name name-style="western"><surname>Naczi</surname><given-names>RFC</given-names></name><name name-style="western"><surname>Reznicek</surname><given-names>AA</given-names></name><name name-style="western"><surname>Spalink</surname><given-names>D</given-names></name><name name-style="western"><surname>Starr</surname><given-names>JR</given-names></name><name name-style="western"><surname>Uzma Villaverde</surname><given-names>T</given-names></name><name name-style="western"><surname>Waterway</surname><given-names>MJ</given-names></name><name name-style="western"><surname>Wilson</surname><given-names>KL</given-names></name><name name-style="western"><surname>Zhang</surname><given-names>S-R</given-names></name></person-group> (<year>2021</year>) <article-title>A framework infrageneric classification of <italic><tp:taxon-name><tp:taxon-name-part taxon-name-part-type="genus">Carex</tp:taxon-name-part></tp:taxon-name></italic> (<tp:taxon-name><tp:taxon-name-part taxon-name-part-type="family">Cyperaceae</tp:taxon-name-part></tp:taxon-name>) and its organizing principles.</article-title><source>Journal of Systematics and Evolution</source><volume>59</volume>(<issue>4</issue>): <fpage>726</fpage>–<lpage>762</lpage>. <ext-link xlink:type="simple" ext-link-type="doi" xlink:href="10.1111/jse.12722">https://doi.org/10.1111/jse.12722</ext-link></mixed-citation></ref></ref-list></tp:taxon-treatment>
