# Supplementary material for: ﻿Notes on Carex (Cyperaceae) from China (IX): three new species of section Mitratae s.l
Source: PhytoKeys. 2023 Apr 27;225:153–64. doi: 10.3897/phytokeys.225.101410 (PMC10194776; doi:10.3897/phytokeys.225.101410)
Supplement: XML Treatment for Carex damingshanica [file phytokeys.225.101410-treatment2.xml]

<!DOCTYPE tp:taxon-treatment
  PUBLIC "-//TaxonX//DTD Taxonomic Treatment Publishing DTD v0 20100105//EN" "tax-treatment-NSO.dtd">
<tp:taxon-treatment xmlns:tp="http://www.plazi.org/taxpub"><tp:treatment-meta><kwd-group><label>Taxon classification</label><kwd>
              <named-content content-type="kingdom">Plantae</named-content>
            </kwd><kwd>
              <named-content content-type="order">Poales</named-content>
            </kwd><kwd>
              <named-content content-type="family">Cyperaceae</named-content>
            </kwd></kwd-group><mixed-citation publication-type="journal"><person-group><name><surname>Lu</surname><given-names>Yi-Fei</given-names></name><name><surname>Lu</surname><given-names>Zhao-Cen</given-names></name><name><surname>Duan</surname><given-names>Yu-Hao</given-names></name><name><surname>Zhang</surname><given-names>Kun</given-names></name><name><surname>Jin</surname><given-names>Xiao-Feng</given-names></name></person-group><article-title>﻿Notes on <italic><tp:taxon-name><tp:taxon-name-part taxon-name-part-type="genus" reg="Carex">Carex</tp:taxon-name-part></tp:taxon-name></italic> (<tp:taxon-name><tp:taxon-name-part taxon-name-part-type="family">Cyperaceae</tp:taxon-name-part></tp:taxon-name>) from China (IX): three new species of section <tp:taxon-name><tp:taxon-name-part taxon-name-part-type="genus" reg="Carex"/><tp:taxon-name-part taxon-name-part-type="section" reg="Mitratae">Mitratae</tp:taxon-name-part></tp:taxon-name> s.l.</article-title><source>PhytoKeys</source><day>27</day><month>04</month><year>2023</year><volume>225</volume><fpage>153</fpage><lpage>164</lpage><pub-id pub-id-type="doi">10.3897/phytokeys.225.101410</pub-id></mixed-citation></tp:treatment-meta><tp:nomenclature><label>﻿2.</label><tp:taxon-name>
            <object-id xmlns:xlink="http://www.w3.org/1999/xlink" content-type="arpha" xlink:type="simple">B0CBAA34-DEC0-5D1A-8123-F332ED95CD03</object-id>
            <tp:taxon-name-part taxon-name-part-type="genus" reg="Carex">Carex</tp:taxon-name-part>
            <tp:taxon-name-part taxon-name-part-type="species" reg="damingshanica">damingshanica</tp:taxon-name-part>
            <object-id xmlns:xlink="http://www.w3.org/1999/xlink" content-type="ipni" xlink:type="simple">urn:lsid:ipni.org:names:77318324-1</object-id>
          </tp:taxon-name><tp:taxon-authority>Z.C.Lu &amp; X.F.Jin</tp:taxon-authority><tp:taxon-status xmlns:xlink="http://www.w3.org/1999/xlink" xlink:type="simple">sp. nov.</tp:taxon-status><xref ref-type="fig" rid="F2">Figs 2A–G</xref><xref ref-type="fig" rid="F3">, 3A–H</xref></tp:nomenclature><tp:treatment-sec sec-type="description" id="SECID0EEHAE"><title>Diagnostic description.</title><p>This new species is similar to <italic><tp:taxon-name><tp:taxon-name-part taxon-name-part-type="genus" reg="Carex">Carex</tp:taxon-name-part><tp:taxon-name-part taxon-name-part-type="species" reg="breviscapa">breviscapa</tp:taxon-name-part></tp:taxon-name></italic> C.B.Clarke and <italic><tp:taxon-name><tp:taxon-name-part taxon-name-part-type="genus" reg="Carex">C.</tp:taxon-name-part><tp:taxon-name-part taxon-name-part-type="species" reg="rhynchachaenium">rhynchachaenium</tp:taxon-name-part></tp:taxon-name></italic> C.B.Clarke in having spikes in a short racemose and culms much shorter than leaves, but differs from these two relatives in having spikes 3 or 4, lateral spikes cylindrical, shorter, 4–11 mm long, pistillate glumes (1–1.2 mm long), utricles (2.5–3 mm long) and nutlets (1.5–1.9 mm long) all shorter than in related species.</p><fig id="F2" position="float" orientation="portrait"><object-id xmlns:xlink="http://www.w3.org/1999/xlink" content-type="doi" xlink:type="simple">10.3897/phytokeys.225.101410.figure2</object-id><object-id xmlns:xlink="http://www.w3.org/1999/xlink" content-type="arpha" xlink:type="simple">CAD81EE5-953A-5331-A1C2-3F5E5C6606A4</object-id><label>Figure 2.</label><caption><p><italic><tp:taxon-name><tp:taxon-name-part taxon-name-part-type="genus" reg="Carex">Carex</tp:taxon-name-part><tp:taxon-name-part taxon-name-part-type="species" reg="damingshanica">damingshanica</tp:taxon-name-part></tp:taxon-name></italic> sp. nov. <bold>A</bold> habit <bold>B</bold> upper part of inflorescence <bold>C</bold> staminate glume <bold>D</bold> pistillate glume <bold>E</bold> utricle <bold>F</bold> nutlet. (Drawn by Xiao-Feng Jin; based on the holotype: <italic>P. Yang et al. 450125200526074LY</italic> in ZM).</p></caption><graphic xmlns:xlink="http://www.w3.org/1999/xlink" xlink:href="phytokeys-225-153_article-101410__-g002.jpg" position="float" orientation="portrait" xlink:type="simple" id="oo_843337.jpg"><uri content-type="original_file" xlink:type="simple">https://binary.pensoft.net/fig/843337</uri></graphic></fig></tp:treatment-sec><tp:treatment-sec sec-type="material" id="SECID0EGJAE"><title>Type.</title><p>China. Guangxi: Nanning City, Shanglin County, Dafeng Town, Shuiyuan Village, Damingshan, <named-content xmlns:xlink="http://www.w3.org/1999/xlink" content-type="dwc:verbatimCoordinates" xlink:type="simple"><named-content content-type="geo-json" specific-use="{&#34;type&#34;:&#34;Point&#34;,&#34;coordinates&#34;:[108.529211,23.414803]}" id="NCID0EPJAE" xlink:type="simple">23°24'53.29"N, 108°31'45.16"E</named-content></named-content>, under broad-leaved forest, alt. 423 m, 26 May 2020, <italic>P. Yang et al. 450125200526074LY</italic> (holotype: ZM!; isotypes: IBK00445399!, IBK00445400!, ZJFC!, ZM!).</p><fig id="F3" position="float" orientation="portrait"><object-id xmlns:xlink="http://www.w3.org/1999/xlink" content-type="doi" xlink:type="simple">10.3897/phytokeys.225.101410.figure3</object-id><object-id xmlns:xlink="http://www.w3.org/1999/xlink" content-type="arpha" xlink:type="simple">3B4E8C8C-9657-586C-9893-5B8996304F6F</object-id><label>Figure 3.</label><caption><p><italic><tp:taxon-name><tp:taxon-name-part taxon-name-part-type="genus" reg="Carex">Carex</tp:taxon-name-part><tp:taxon-name-part taxon-name-part-type="species" reg="damingshanica">damingshanica</tp:taxon-name-part></tp:taxon-name></italic> sp. nov. <bold>A, B</bold> habit <bold>C</bold> nutlets <bold>D</bold> pistillate glume <bold>E</bold> inflorescence <bold>F</bold> pistillate spike <bold>G</bold> staminate spike <bold>H</bold> utricle. (<bold>C, D, F–H</bold> from type material).</p></caption><graphic xmlns:xlink="http://www.w3.org/1999/xlink" xlink:href="phytokeys-225-153_article-101410__-g003.jpg" position="float" orientation="portrait" xlink:type="simple" id="oo_843338.jpg"><uri content-type="original_file" xlink:type="simple">https://binary.pensoft.net/fig/843338</uri></graphic></fig></tp:treatment-sec><tp:treatment-sec sec-type="description" id="SECID0E5KAE"><title>Description.</title><p>Perennial herbs. Rhizomes short, woody, stiff. Culms central, loosely turfed, 2.5–11 cm tall, trigonous, base with brown fibrous sheaths. Leaves much longer than culms, blades 1.5–3.5 mm wide, flat, leathery, scabrous on upper part and margins. Lowermost bract leaf-like, longer than inflorescence, base with 1–2 mm long sheath or sheathless, others setaceous, shorter than inflorescence, sheathless. Spikes 3 or 4, aggregated; terminal spike staminate, narrowly linear-cylindrical, 6–20 mm long, 1–1.5 mm wide, base with 1–3 mm long peduncles; lateral spikes pistillate, cylindrical, 4–13 mm long, 2.5–3 mm wide, loosely 9–14-flowered, with peduncles slightly exserted from sheaths. Staminate glumes broadly ovate, pale yellow-brown, ca. 1.5 mm long, apex obtuse, with 3-veined yellow costa. Pistillate glumes ovate, pale yellow, 1–1.2 mm long, apex acuminate, with 3-veined yellow costa. Utricles yellow-green, narrowly fusiform, obtusely trigonous, 2.5–3 mm long, longer than pistillate glumes, membranous, obliquely patent, distinctly thinly veined, sparsely pubescent, base gradually cuneate, short-stipitate, apex gradually contracted into a ca. 0.5 mm long beak, orifice 2-lobed with minute teeth. Nutlets tightly enveloped, brown, narrowly ovoid, trigonous, 1.5–1.9 mm long, with 3 sides slightly concave above and below, base with a ca. 0.2 mm long stipe, apex contracted into a 0.2–0.4 mm long cylindrical beak, truncate and shallowly concave at top; style base slightly thickened; stigmas 3.</p></tp:treatment-sec><tp:treatment-sec sec-type="etymology" id="SECID0EDLAE"><title>Etymology.</title><p>The specific epithet ‘<italic>damingshanica</italic>’ refers to the type locality of this new species.</p></tp:treatment-sec><tp:treatment-sec sec-type="phenology" id="SECID0ELLAE"><title>Phenology.</title><p>Flowering and fruiting occur from late March to late May.</p></tp:treatment-sec><tp:treatment-sec sec-type="material" id="SECID0EQLAE"><title>Additional specimens examined.</title><p>China. Guangxi: Nanning City, Shanglin County, Xiyan Town, Jianglu Village, Damingshan, from Zuitun to Sanbao, <named-content xmlns:xlink="http://www.w3.org/1999/xlink" content-type="dwc:verbatimCoordinates" xlink:type="simple"><named-content content-type="geo-json" specific-use="{&#34;type&#34;:&#34;Point&#34;,&#34;coordinates&#34;:[108.472894,23.514119]}" id="NCID0EZLAE" xlink:type="simple">23°30'50.83"N, 108°28'22.42"E</named-content></named-content>, under broad-leaved forest, alt. 473 m, 31 May 2020, <italic>Y. L. Su et al. 450125200531038LY</italic> (IBK00445401!, IBK00445402!, ZJFC!, ZM!); Nanning City, Shanglin County, Dalan River, Damingshan, alt. 460 m, 16 Oct 2011, <italic>L. Wu &amp; J. C. Yang D3254</italic> (IBK00218552!); Nanning City, Shanglin County, Liangjiang Town, Chaoyang River, Damingshan, alt. 1030 m, 23 May 2011, <italic>L. Wu D2120</italic> (IBK00218553!).</p></tp:treatment-sec><tp:treatment-sec sec-type="conservation status" id="SECID0EEMAE"><title>Conservation status.</title><p>Least Concern (<abbrev xmlns:xlink="http://www.w3.org/1999/xlink" xlink:title="Least Concern" id="ABBRID0EKMAE" xlink:type="simple">LC</abbrev>). The new species is known from four localities in Damingshan National Nature Reserve of Guangxi. These populations are in protected areas where they are not really threatened but need attention at ordinary times (<xref ref-type="bibr" rid="B4">IUCN 2019</xref>).</p></tp:treatment-sec><tp:treatment-sec sec-type="notes" id="SECID0ESMAE"><title>Notes.</title><p><italic><tp:taxon-name><tp:taxon-name-part taxon-name-part-type="genus" reg="Carex">Carex</tp:taxon-name-part><tp:taxon-name-part taxon-name-part-type="species" reg="damingshanica">damingshanica</tp:taxon-name-part></tp:taxon-name></italic> belongs to sect. <tp:taxon-name><tp:taxon-name-part taxon-name-part-type="genus" reg="Carex"/><tp:taxon-name-part taxon-name-part-type="section" reg="Lageniformes">Lageniformes</tp:taxon-name-part></tp:taxon-name> in having terminal spikes staminate and nutlets apex contracted into a prominent long cylindrical beak (<xref ref-type="bibr" rid="B2">Dai et al. 2010</xref>). It is similar to <italic><tp:taxon-name><tp:taxon-name-part taxon-name-part-type="genus" reg="Carex">C.</tp:taxon-name-part><tp:taxon-name-part taxon-name-part-type="species" reg="breviscapa">breviscapa</tp:taxon-name-part></tp:taxon-name></italic> and <italic><tp:taxon-name><tp:taxon-name-part taxon-name-part-type="genus" reg="Carex">C.</tp:taxon-name-part><tp:taxon-name-part taxon-name-part-type="species" reg="rhynchachaenium">rhynchachaenium</tp:taxon-name-part></tp:taxon-name></italic>, but differs from these two species in the characters of spikes, pistillate glumes, utricles and nutlets. The morphological differences of <italic><tp:taxon-name><tp:taxon-name-part taxon-name-part-type="genus" reg="Carex">C.</tp:taxon-name-part><tp:taxon-name-part taxon-name-part-type="species" reg="damingshanica">damingshanica</tp:taxon-name-part></tp:taxon-name></italic>, <italic><tp:taxon-name><tp:taxon-name-part taxon-name-part-type="genus" reg="Carex">C.</tp:taxon-name-part><tp:taxon-name-part taxon-name-part-type="species" reg="breviscapa">breviscapa</tp:taxon-name-part></tp:taxon-name></italic> and <italic><tp:taxon-name><tp:taxon-name-part taxon-name-part-type="genus" reg="Carex">C.</tp:taxon-name-part><tp:taxon-name-part taxon-name-part-type="species" reg="rhynchachaenium">rhynchachaenium</tp:taxon-name-part></tp:taxon-name></italic> are shown in Table <xref ref-type="table" rid="T2">2</xref>.</p><table-wrap id="T2" position="float" orientation="portrait"><label>Table 2.</label><caption><p>Morphological characters distinguishing <italic><tp:taxon-name><tp:taxon-name-part taxon-name-part-type="genus" reg="Carex">Carex</tp:taxon-name-part><tp:taxon-name-part taxon-name-part-type="species" reg="damingshanica">damingshanica</tp:taxon-name-part></tp:taxon-name></italic> from <italic><tp:taxon-name><tp:taxon-name-part taxon-name-part-type="genus" reg="Carex">C.</tp:taxon-name-part><tp:taxon-name-part taxon-name-part-type="species" reg="breviscapa">breviscapa</tp:taxon-name-part></tp:taxon-name></italic> and <italic><tp:taxon-name><tp:taxon-name-part taxon-name-part-type="genus" reg="Carex">C.</tp:taxon-name-part><tp:taxon-name-part taxon-name-part-type="species" reg="rhynchachaenium">rhynchachaenium</tp:taxon-name-part></tp:taxon-name></italic>.</p></caption><table id="TID0EAIAG" rules="all"><tbody><tr><th rowspan="1" colspan="1">Characters</th><th rowspan="1" colspan="1">
                    <italic>
                      <tp:taxon-name><tp:taxon-name-part taxon-name-part-type="genus" reg="Carex">C.</tp:taxon-name-part><tp:taxon-name-part taxon-name-part-type="species" reg="damingshanica">damingshanica</tp:taxon-name-part></tp:taxon-name>
                    </italic>
                  </th><th rowspan="1" colspan="1">
                    <italic>
                      <tp:taxon-name><tp:taxon-name-part taxon-name-part-type="genus" reg="Carex">C.</tp:taxon-name-part><tp:taxon-name-part taxon-name-part-type="species" reg="breviscapa">breviscapa</tp:taxon-name-part></tp:taxon-name>
                    </italic>
                  </th><th rowspan="1" colspan="1">
                    <italic>
                      <tp:taxon-name><tp:taxon-name-part taxon-name-part-type="genus" reg="Carex">C.</tp:taxon-name-part><tp:taxon-name-part taxon-name-part-type="species" reg="rhynchachaenium">rhynchachaenium</tp:taxon-name-part></tp:taxon-name>
                    </italic>
                  </th></tr><tr><td rowspan="1" colspan="1">1. Spikes</td><td rowspan="1" colspan="1">3 or 4, aggregated</td><td rowspan="1" colspan="1">Many, 3–5 at each node</td><td rowspan="1" colspan="1">3–6</td></tr><tr><td rowspan="1" colspan="1">2. Lateral spikes</td><td rowspan="1" colspan="1">Pistillate, cylindrical, 4–13 mm long</td><td rowspan="1" colspan="1">Pistillate or mostly with male part at apex, narrowly cylindric, 3–4.5 cm long</td><td rowspan="1" colspan="1">Pistillate, shortly cylindric, 1–2 cm long</td></tr><tr><td rowspan="1" colspan="1">3. Pistillate glume</td><td rowspan="1" colspan="1">Ovate,1–1.2 mm long, apex acuminate</td><td rowspan="1" colspan="1">Ovate-oblong, 2.5–3 mm long, apex rounded</td><td rowspan="1" colspan="1">Oblong-elliptic, apex truncate-rounded, occasionally mucronate</td></tr><tr><td rowspan="1" colspan="1">4. Utricle</td><td rowspan="1" colspan="1">Narrowly fusiform, obtusely trigonous, 2.5–3 mm long</td><td rowspan="1" colspan="1">Rhombic-fusiform, trigonous, 3.5–5 mm long</td><td rowspan="1" colspan="1">Lageniform with weak constriction at middle, 5–6.5 mm long</td></tr><tr><td rowspan="1" colspan="1">5. Nutlet</td><td rowspan="1" colspan="1">Narrowly ovoid, 1.5–1.9 mm long</td><td rowspan="1" colspan="1">Rhombic-ovoid, 2.5–3 mm long</td><td rowspan="1" colspan="1">Rhombic-ovoid, ca. 4 mm long</td></tr></tbody></table></table-wrap><p>As above-mentioned, <italic><tp:taxon-name><tp:taxon-name-part taxon-name-part-type="genus" reg="Carex">Carex</tp:taxon-name-part><tp:taxon-name-part taxon-name-part-type="species" reg="breviscapa">breviscapa</tp:taxon-name-part></tp:taxon-name></italic> was placed in Tristachya clade, therefore its closed species, <italic><tp:taxon-name><tp:taxon-name-part taxon-name-part-type="genus" reg="Carex">C.</tp:taxon-name-part><tp:taxon-name-part taxon-name-part-type="species" reg="damingshanica">damingshanica</tp:taxon-name-part></tp:taxon-name></italic>, is temporarily placed in the Tristachya clade.</p></tp:treatment-sec><ref-list><ref id="B4"><mixed-citation xmlns:xlink="http://www.w3.org/1999/xlink" xlink:type="simple">IUCN (<year>2019</year>) Guidelines for using the IUCN Red List Categories and Criteria. Version 14. Prepared by the Standards and Petitions Subcommittee. <ext-link xlink:type="simple" ext-link-type="uri" xlink:href="https://www.iucnredlist.org/resources/redlistguidelines">https://www.iucnredlist.org/resources/redlistguidelines</ext-link> [Accessed on 15 March 2021]</mixed-citation></ref><ref id="B2"><mixed-citation xmlns:xlink="http://www.w3.org/1999/xlink" xlink:type="simple"><person-group><name name-style="western"><surname>Dai</surname><given-names>LK</given-names></name><name name-style="western"><surname>Liang</surname><given-names>SY</given-names></name><name name-style="western"><surname>Zhang</surname><given-names>SR</given-names></name><name name-style="western"><surname>Tang</surname><given-names>Y</given-names></name><name name-style="western"><surname>Koyama</surname><given-names>T</given-names></name><name name-style="western"><surname>Tucker</surname><given-names>GC</given-names></name></person-group> (<year>2010</year>) <article-title><italic><tp:taxon-name><tp:taxon-name-part taxon-name-part-type="genus">Carex</tp:taxon-name-part></tp:taxon-name></italic> L.</article-title> In: <person-group><name name-style="western"><surname>Wu</surname><given-names>ZY</given-names></name><name name-style="western"><surname>Raven</surname><given-names>PH</given-names></name><name name-style="western"><surname>Hong</surname><given-names>DY</given-names></name></person-group> (<role>Eds</role>) <issue-title>Flora of China (Vol.</issue-title><source>23). <tp:taxon-name><tp:taxon-name-part taxon-name-part-type="family">Acoraceae</tp:taxon-name-part></tp:taxon-name> through <tp:taxon-name><tp:taxon-name-part taxon-name-part-type="family">Cyperaceae</tp:taxon-name-part></tp:taxon-name>: <tp:taxon-name><tp:taxon-name-part taxon-name-part-type="family">Cyperaceae</tp:taxon-name-part></tp:taxon-name>. Science Press, Beijing and Missouri Botanical Garden Press, St. Louis</source>, <fpage>285</fpage>–<lpage>461</lpage>.</mixed-citation></ref></ref-list></tp:taxon-treatment>
