# Supplementary material for: ﻿Notes on Carex (Cyperaceae) from China (IX): three new species of section Mitratae s.l
Source: PhytoKeys. 2023 Apr 27;225:153–64. doi: 10.3897/phytokeys.225.101410 (PMC10194776; doi:10.3897/phytokeys.225.101410)
Supplement: XML Treatment for Carex radicalispicula [file phytokeys.225.101410-treatment3.xml]

<!DOCTYPE tp:taxon-treatment
  PUBLIC "-//TaxonX//DTD Taxonomic Treatment Publishing DTD v0 20100105//EN" "tax-treatment-NSO.dtd">
<tp:taxon-treatment xmlns:tp="http://www.plazi.org/taxpub"><tp:treatment-meta><kwd-group><label>Taxon classification</label><kwd>
              <named-content content-type="kingdom">Plantae</named-content>
            </kwd><kwd>
              <named-content content-type="order">Poales</named-content>
            </kwd><kwd>
              <named-content content-type="family">Cyperaceae</named-content>
            </kwd></kwd-group><mixed-citation publication-type="journal"><person-group><name><surname>Lu</surname><given-names>Yi-Fei</given-names></name><name><surname>Lu</surname><given-names>Zhao-Cen</given-names></name><name><surname>Duan</surname><given-names>Yu-Hao</given-names></name><name><surname>Zhang</surname><given-names>Kun</given-names></name><name><surname>Jin</surname><given-names>Xiao-Feng</given-names></name></person-group><article-title>﻿Notes on <italic><tp:taxon-name><tp:taxon-name-part taxon-name-part-type="genus" reg="Carex">Carex</tp:taxon-name-part></tp:taxon-name></italic> (<tp:taxon-name><tp:taxon-name-part taxon-name-part-type="family">Cyperaceae</tp:taxon-name-part></tp:taxon-name>) from China (IX): three new species of section <tp:taxon-name><tp:taxon-name-part taxon-name-part-type="genus" reg="Carex"/><tp:taxon-name-part taxon-name-part-type="section" reg="Mitratae">Mitratae</tp:taxon-name-part></tp:taxon-name> s.l.</article-title><source>PhytoKeys</source><day>27</day><month>04</month><year>2023</year><volume>225</volume><fpage>153</fpage><lpage>164</lpage><pub-id pub-id-type="doi">10.3897/phytokeys.225.101410</pub-id></mixed-citation></tp:treatment-meta><tp:nomenclature><label>﻿3.</label><tp:taxon-name>
            <object-id xmlns:xlink="http://www.w3.org/1999/xlink" content-type="arpha" xlink:type="simple">DE7AC8A9-FFAB-5AE1-8F4D-D1A0157D1590</object-id>
            <tp:taxon-name-part taxon-name-part-type="genus" reg="Carex">Carex</tp:taxon-name-part>
            <tp:taxon-name-part taxon-name-part-type="species" reg="radicalispicula">radicalispicula</tp:taxon-name-part>
            <object-id xmlns:xlink="http://www.w3.org/1999/xlink" content-type="ipni" xlink:type="simple">urn:lsid:ipni.org:names:77318325-1</object-id>
          </tp:taxon-name><tp:taxon-authority>Tang &amp; F.T.Wang ex Y.F.Lu &amp; X.F.Jin</tp:taxon-authority><tp:taxon-status xmlns:xlink="http://www.w3.org/1999/xlink" xlink:type="simple">sp. nov.</tp:taxon-status><xref ref-type="fig" rid="F4">Fig. 4A–G</xref></tp:nomenclature><tp:treatment-sec sec-type="description" id="SECID0ERWAE"><title>Diagnostic description.</title><p>This new species is similar to <italic><tp:taxon-name><tp:taxon-name-part taxon-name-part-type="genus" reg="Carex">Carex</tp:taxon-name-part><tp:taxon-name-part taxon-name-part-type="species" reg="truncatirostris">truncatirostris</tp:taxon-name-part></tp:taxon-name></italic> S.W.Su et S.M.Xu, but differs in having staminate spikes clavate, 1.5–2 mm wide, pistillate glumes pale yellow-white, 3–3.2 mm long, acuminate or short-awned at apex, nutlets with 3 angles shallowly constricted at middle.</p><fig id="F4" position="float" orientation="portrait"><object-id xmlns:xlink="http://www.w3.org/1999/xlink" content-type="doi" xlink:type="simple">10.3897/phytokeys.225.101410.figure4</object-id><object-id xmlns:xlink="http://www.w3.org/1999/xlink" content-type="arpha" xlink:type="simple">DF0CFEEF-F283-5996-AB98-B533F707DB94</object-id><label>Figure 4.</label><caption><p><italic><tp:taxon-name><tp:taxon-name-part taxon-name-part-type="genus" reg="Carex">Carex</tp:taxon-name-part><tp:taxon-name-part taxon-name-part-type="species" reg="radicalispicula">radicalispicula</tp:taxon-name-part></tp:taxon-name></italic> sp. nov. <bold>A</bold> habit <bold>B</bold> lowermost spike <bold>C</bold> staminate glume <bold>D, E</bold> pistillate glume <bold>F</bold> utricle <bold>G</bold> nutlet. (Drawn by Xiao-Feng Jin; based on the holotype: <italic>K. L. Chü 6963</italic> in PE).</p></caption><graphic xmlns:xlink="http://www.w3.org/1999/xlink" xlink:href="phytokeys-225-153_article-101410__-g004.jpg" position="float" orientation="portrait" xlink:type="simple" id="oo_843339.jpg"><uri content-type="original_file" xlink:type="simple">https://binary.pensoft.net/fig/843339</uri></graphic></fig></tp:treatment-sec><tp:treatment-sec sec-type="material" id="SECID0EIYAE"><title>Type.</title><p>China. Sichuan: Kangding County, Erdaoqiao, on roadside, alt. 2650 m, 26 May 1940, <italic>K. L. Chü 6963</italic> (holotype: PE!; isotypes: IBSC0654521!, PE!).</p></tp:treatment-sec><tp:treatment-sec sec-type="description" id="SECID0EQYAE"><title>Description.</title><p>Perennial herbs. Rhizomes short, woody. Culms central, loosely turfed, 8–30 cm tall, slender, trigonous, smooth, base with grey-brown sheaths. Leaves shorter than or rarely equal to culms, blades 1.5–2 mm wide, flat, leathery, scabrous on margins. Lowermost bract leaf-like, others setaceous, base with 4–6 mm long sheath. Spikes 3 or 4; terminal spike staminate, clavate, (5–)9–12 mm long, 1.5–2 mm wide; lateral spikes pistillate, with the lowermost arising from the base of culms, shortly cylindrical or cylindrical, 7–15 mm long, 3.5–4 mm wide, 4–12-flowered, with the lowermost peduncle slightly exserted from the sheath. Staminate glumes elliptic-lanceolate, yellow-brown, 4.5–5.5 mm long, apex obtuse, with 1-veined yellow costa. Pistillate glumes broadly ovate, pale yellow-white, 3–3.2 mm long, apex acuminate or with a ca. 0.5 mm long scabrous awn, with 3-veined green costa. Utricles yellow-green, rhombic-ovoid, obtusely trigonous, ca. 3.8 mm long, ca. 1.3 mm wide, longer than pistillate glumes, membranous, obliquely patent, distinctly thinly veined, sparsely pubescent, base gradually cuneate, short-stipitate, apex gradually contracted into a 0.8–1 mm long beak, orifice 2-lobed with short teeth. Nutlets tightly enveloped, pale yellow, rhombic-ovoid, trigonous, ca. 2.5 mm long, with 3 angles shallowly constricted at middle, lateral sides slightly concave above and below, base shortly curved-stipitate, apex abruptly contracted into a discoid-annulate style-base; style base thickened; stigmas 3.</p></tp:treatment-sec><tp:treatment-sec sec-type="etymology" id="SECID0EVYAE"><title>Etymology.</title><p>The specific epithet ‘<italic>radicalispicula</italic>’ refers to the lowermost spike arising from the base of culm.</p></tp:treatment-sec><tp:treatment-sec sec-type="phenology" id="SECID0E4YAE"><title>Phenology.</title><p>Flowering and fruiting occur in late May.</p></tp:treatment-sec><tp:treatment-sec sec-type="conservation status" id="SECID0ECZAE"><title>Conservation status.</title><p>Least Concern (<abbrev xmlns:xlink="http://www.w3.org/1999/xlink" xlink:title="Least Concern" id="ABBRID0EIZAE" xlink:type="simple">LC</abbrev>). The new species was collected by Kuei-Ling Chü (<italic>K. L. Chü 6963</italic>) from the type locality, including two sheets deposited in PE and one in IBSC. The authors carried out a field trip to the type locality in 2019, but failed to locate and collect any similar specimens. The type locality has been disturbed and the quality of the habitat appears to be continuously declining now (<xref ref-type="bibr" rid="B4">IUCN 2019</xref>).</p></tp:treatment-sec><tp:treatment-sec sec-type="notes" id="SECID0ESZAE"><title>Notes.</title><p>With rhombic-ovoid nutlets abruptly contracted into a discoid-annulate style-base at the apex, 3 angles constricted at the middle, and the lowermost spike arising from a culm base, <italic><tp:taxon-name><tp:taxon-name-part taxon-name-part-type="genus" reg="Carex">Carex</tp:taxon-name-part><tp:taxon-name-part taxon-name-part-type="species" reg="radicalispicula">radicalispicula</tp:taxon-name-part></tp:taxon-name></italic> is similar to <italic><tp:taxon-name><tp:taxon-name-part taxon-name-part-type="genus" reg="Carex">C.</tp:taxon-name-part><tp:taxon-name-part taxon-name-part-type="species" reg="truncatirostris">truncatirostris</tp:taxon-name-part></tp:taxon-name></italic>. A taxonomic revision of <italic><tp:taxon-name><tp:taxon-name-part taxon-name-part-type="genus" reg="Carex">C.</tp:taxon-name-part><tp:taxon-name-part taxon-name-part-type="species" reg="chungii">chungii</tp:taxon-name-part></tp:taxon-name></italic> Z.P.Wang and the allied species has been conducted (<xref ref-type="bibr" rid="B6">Jin 2017</xref>), and these very closely related species can be distinguished from each another using the following key.</p><table-wrap content-type="key" position="anchor" orientation="portrait"><table id="TID0EFAAE" rules="all"><tbody><tr><td rowspan="1" colspan="1">1a</td><td rowspan="1" colspan="1">Lowermost spikes exserted from the basal sheaths of culms; lowermost bract sheaths &lt; 6 mm long</td><td rowspan="1" colspan="1">
                    <bold>2a</bold>
                  </td></tr><tr><td rowspan="1" colspan="1">2a</td><td rowspan="1" colspan="1">Terminal staminate spikes 1.5–2 mm wide; nutlets shallowly constricted at middle angles; pistillate glumes pale yellow-white, 3–3.2 mm long, acuminate or short-awned at apex</td><td rowspan="1" colspan="1">
                    <bold>
                      <italic>
                        <tp:taxon-name><tp:taxon-name-part taxon-name-part-type="genus" reg="Carex">Carex</tp:taxon-name-part><tp:taxon-name-part taxon-name-part-type="species" reg="radicalispicula">radicalispicula</tp:taxon-name-part></tp:taxon-name>
                      </italic>
                    </bold>
                  </td></tr><tr><td rowspan="1" colspan="1">2b</td><td rowspan="1" colspan="1">Terminal staminate spikes 0.6–1 mm wide; nutlets constricted at middle angles; pistillate glumes pale brown or yellow-brown, 2–2.5 mm long, emarginate or obtuse at apex</td><td rowspan="1" colspan="1">
                    <bold>
                      <italic>
                        <tp:taxon-name><tp:taxon-name-part taxon-name-part-type="genus" reg="Carex">Carex</tp:taxon-name-part><tp:taxon-name-part taxon-name-part-type="species" reg="truncatirostris">truncatirostris</tp:taxon-name-part></tp:taxon-name>
                      </italic>
                    </bold>
                  </td></tr><tr><td rowspan="1" colspan="1">1b</td><td rowspan="1" colspan="1">Lowermost spikes exserted from the middle sheaths of culms; lowermost bract sheaths &gt; 1 cm long</td><td rowspan="1" colspan="1">
                    <bold>3a</bold>
                  </td></tr><tr><td rowspan="1" colspan="1">3a</td><td rowspan="1" colspan="1">Terminal spikes 1–3 cm long; pistillate glumes long-awned at apex; staminate glumes short-awned or mucronate at apex</td><td rowspan="1" colspan="1">
                    <bold>
                      <italic>
                        <tp:taxon-name><tp:taxon-name-part taxon-name-part-type="genus" reg="Carex">Carex</tp:taxon-name-part><tp:taxon-name-part taxon-name-part-type="species" reg="chungii">chungii</tp:taxon-name-part></tp:taxon-name>
                      </italic>
                    </bold>
                  </td></tr><tr><td rowspan="1" colspan="1">3b</td><td rowspan="1" colspan="1">Terminal spikes 3.5–6 cm long; pistillate glumes mucronate at apex; staminate glumes acute at apex</td><td rowspan="1" colspan="1">
                    <bold>
                      <italic>
                        <tp:taxon-name><tp:taxon-name-part taxon-name-part-type="genus" reg="Carex">Carex</tp:taxon-name-part><tp:taxon-name-part taxon-name-part-type="species" reg="nanpingensis">nanpingensis</tp:taxon-name-part></tp:taxon-name>
                      </italic>
                    </bold>
                  </td></tr></tbody></table></table-wrap><p>The new species is closed to <italic><tp:taxon-name><tp:taxon-name-part taxon-name-part-type="genus" reg="Carex">Carex</tp:taxon-name-part><tp:taxon-name-part taxon-name-part-type="species" reg="truncatirostris">truncatirostris</tp:taxon-name-part></tp:taxon-name></italic>, and the species have nutlets apex abruptly contracted into a discoid-annulate style-base which were divided into two clades in the recent phylogenetic scaffold for the <italic><tp:taxon-name><tp:taxon-name-part taxon-name-part-type="genus" reg="Carex">Carex</tp:taxon-name-part></tp:taxon-name></italic> classification (<xref ref-type="bibr" rid="B12">Roalson et al. 2021</xref>). The species in the Mitrata Clade have shorter lateral spikes and smaller plants, and the new species is temporarily placed in the Mitrata clade.</p></tp:treatment-sec><ref-list><ref id="B4"><mixed-citation xmlns:xlink="http://www.w3.org/1999/xlink" xlink:type="simple">IUCN (<year>2019</year>) Guidelines for using the IUCN Red List Categories and Criteria. Version 14. Prepared by the Standards and Petitions Subcommittee. <ext-link xlink:type="simple" ext-link-type="uri" xlink:href="https://www.iucnredlist.org/resources/redlistguidelines">https://www.iucnredlist.org/resources/redlistguidelines</ext-link> [Accessed on 15 March 2021]</mixed-citation></ref><ref id="B6"><mixed-citation xmlns:xlink="http://www.w3.org/1999/xlink" xlink:type="simple"><person-group><name name-style="western"><surname>Jin</surname><given-names>XF</given-names></name></person-group> (<year>2017</year>) <article-title>Taxonomic revision of <italic><tp:taxon-name><tp:taxon-name-part taxon-name-part-type="genus">Carex</tp:taxon-name-part><tp:taxon-name-part taxon-name-part-type="species">chungii</tp:taxon-name-part></tp:taxon-name></italic> (<tp:taxon-name><tp:taxon-name-part taxon-name-part-type="family">Cyperaceae</tp:taxon-name-part></tp:taxon-name>; sect. <tp:taxon-name><tp:taxon-name-part taxon-name-part-type="genus"/><tp:taxon-name-part taxon-name-part-type="section">Mitratae</tp:taxon-name-part></tp:taxon-name>) and allied species.</article-title><source>Phytotaxa</source><volume>317</volume>(<issue>1</issue>): <fpage>29</fpage>–<lpage>41</lpage>. <ext-link xlink:type="simple" ext-link-type="doi" xlink:href="10.11646/phytotaxa.317.1.3">https://doi.org/10.11646/phytotaxa.317.1.3</ext-link></mixed-citation></ref><ref id="B12"><mixed-citation xmlns:xlink="http://www.w3.org/1999/xlink" xlink:type="simple"><person-group><name name-style="western"><surname>Roalson</surname><given-names>EH</given-names></name><name name-style="western"><surname>Jiménez-Mejías</surname><given-names>P</given-names></name><name name-style="western"><surname>Hipp</surname><given-names>AL</given-names></name><name name-style="western"><surname>Benítez-Benítez</surname><given-names>C</given-names></name><name name-style="western"><surname>Bruederle</surname><given-names>LP</given-names></name><name name-style="western"><surname>Chung</surname><given-names>K-S</given-names></name><name name-style="western"><surname>Escudero</surname><given-names>M</given-names></name><name name-style="western"><surname>Ford</surname><given-names>BA</given-names></name><name name-style="western"><surname>Ford</surname><given-names>K</given-names></name><name name-style="western"><surname>Gebauer</surname><given-names>S</given-names></name><name name-style="western"><surname>Gehrke</surname><given-names>B</given-names></name><name name-style="western"><surname>Hahn</surname><given-names>M</given-names></name><name name-style="western"><surname>Hayat</surname><given-names>MQ</given-names></name><name name-style="western"><surname>Hoffmann</surname><given-names>MH</given-names></name><name name-style="western"><surname>Jin</surname><given-names>XF</given-names></name><name name-style="western"><surname>Kim</surname><given-names>S</given-names></name><name name-style="western"><surname>Larridon</surname><given-names>I</given-names></name><name name-style="western"><surname>Léveillé-Bourret</surname><given-names>É</given-names></name><name name-style="western"><surname>Lu</surname><given-names>YF</given-names></name><name name-style="western"><surname>Luceño</surname><given-names>M</given-names></name><name name-style="western"><surname>Maguilla</surname><given-names>E</given-names></name><name name-style="western"><surname>Márquez-Corro</surname><given-names>JI</given-names></name><name name-style="western"><surname>Martín-Bravo</surname><given-names>S</given-names></name><name name-style="western"><surname>Masaki</surname><given-names>T</given-names></name><name name-style="western"><surname>Míguez</surname><given-names>M</given-names></name><name name-style="western"><surname>Naczi</surname><given-names>RFC</given-names></name><name name-style="western"><surname>Reznicek</surname><given-names>AA</given-names></name><name name-style="western"><surname>Spalink</surname><given-names>D</given-names></name><name name-style="western"><surname>Starr</surname><given-names>JR</given-names></name><name name-style="western"><surname>Uzma Villaverde</surname><given-names>T</given-names></name><name name-style="western"><surname>Waterway</surname><given-names>MJ</given-names></name><name name-style="western"><surname>Wilson</surname><given-names>KL</given-names></name><name name-style="western"><surname>Zhang</surname><given-names>S-R</given-names></name></person-group> (<year>2021</year>) <article-title>A framework infrageneric classification of <italic><tp:taxon-name><tp:taxon-name-part taxon-name-part-type="genus">Carex</tp:taxon-name-part></tp:taxon-name></italic> (<tp:taxon-name><tp:taxon-name-part taxon-name-part-type="family">Cyperaceae</tp:taxon-name-part></tp:taxon-name>) and its organizing principles.</article-title><source>Journal of Systematics and Evolution</source><volume>59</volume>(<issue>4</issue>): <fpage>726</fpage>–<lpage>762</lpage>. <ext-link xlink:type="simple" ext-link-type="doi" xlink:href="10.1111/jse.12722">https://doi.org/10.1111/jse.12722</ext-link></mixed-citation></ref></ref-list></tp:taxon-treatment>
